# Supplementary material for: Radiomic Features of Acute Cerebral Hemorrhage on Non-Contrast CT Associated with Patient Survival
Source: Diagnostics (Basel). 2024 Apr 30;14(9):944. doi: 10.3390/diagnostics14090944 (PMC11083693; doi:10.3390/diagnostics14090944)
Supplement: Supplementary file 1 [file diagnostics-14-00944-s001.zip]

Archive with 1 entries (1 files):
- diagnostics-2959692-supplementary.pdf
